# Supplementary material for: Development and Utilization of Functional Kompetitive Allele-Specific PCR Markers for Key Genes Underpinning Fiber Length and Strength in Gossypium hirsutum L
Source: Front Plant Sci. 2022 Mar 14;13:853827. doi: 10.3389/fpls.2022.853827 (PMC8964280; doi:10.3389/fpls.2022.853827)
Supplement: Supplementary file 2 [file Table_1.XLSX]

## Sheet: Sheet1
Supplement Table S1. The list of 360 cotton accessions used in this study
Number	Name	Source
1	Liaomian23	China, Liaoning
2	Liaowu2158	China, Liaoning
3	Liao7083	China, Liaoning
4	Liao1854	China, Liaoning
5	Jin444	China, Liaoning
6	Liao1865	China, Liaoning
7	Jin1386	China, Liaoning
8	Liaomian25	China, Liaoning
9	Liao823-834-23	China, Liaoning
10	Liaomian5	China, Liaoning
11	Liaomian28	China, Liaoning
12	Liao4418	China, Liaoning
13	Liaomian19	China, Liaoning
14	Kang1	China, Xinjiang
15	Kang14	China, Xinjiang
16	Kang10	China, Xinjiang
17	Xinluzao17	China, Xinjiang
18	Kang4	China, Xinjiang
19	Shuofeng165	China, Xinjiang
20	Kang3	China, Xinjiang
21	Zaoshuchangrong7	China
22	Xinluzao41	China, Xinjiang
23	FY07-5	China, Henan
24	Kang15	China, Xinjiang
25	Junmian7	China, Xinjiang
26	Xinnongmian1	China, Xinjiang
27	Xinnongmian2	China, Xinjiang
28	Xinluzhong3	China, Xinjiang
29	Wanmian8	China, Anhui
30	GK20	China, Beijing
31	Wanwu85B5	China, Anhui
32	Jing55263	China, Hubei
33	Ekangmian3	China, Hubei
34	Emian9	China, Hubei
35	E0901	China, Hubei
36	Huazhong91-0102	China, Hubei
37	Enong071	China, Hubei
38	E0904	China, Hubei
39	Ejing92	China, Hubei
40	E0902	China, Hubei
41	Ekangmian1	China, Hubei
42	Ekangmian9	China, Hubei
43	JingN1	China, Hubei
44	Emian18	China, Hubei
45	Jing55168	China, Hubei
46	Jing4585	China, Hubei
47	XiangC67	China, Hunan
48	XiangC105	China, Hunan
49	Xiangmian2	China, Hunan
50	Xiangwu72	China, Hunan
51	XiangC90	China, Hunan
52	Xiang163	China, Hunan
53	XiangC70	China, Hunan
54	Xiangshuangwu	China, Hunan
55	XiangC48	China, Hunan
56	XiangC118	China, Hunan
57	XiangC74	China, Hunan
58	Xiangmian16	China, Hunan
59	Li771-436	China, Hunan
60	Xiangmian10	China, Hunan
61	J02-508	China, Jiangsu
62	Suyou6070	China, Jiangsu
63	Sumian2	China, Jiangsu
64	Xuzhou1042	China, Jiangsu
65	Sumian3	China, Jiangsu
66	Suxu138	China, Jiangsu
67	Sichang2	China, Jiangsu
68	Sunong6	China, Jiangsu
69	Suwu77-702	China, Jiangsu
70	Sumian4	China, Jiangsu
71	Sumian12	China, Jiangsu
72	Xu261	China, Jiangsu
73	Sumian6	China, Jiangsu
74	Fangwu2	China, Hubei
75	Suwu76-63	China, Jiangsu
76	Yanmian48	China, Jiangsu
77	Siyangkang76	China, Jiangsu
78	Fangwu8860	China, Hubei
79	Fangwu7919	China, Hubei
80	Ganmian12	China, Jiangxi
81	Ganmian6	China, Jiangxi
82	Pengze70	China, Jiangxi
83	Chuanmian243	China, Sichuan
84	Mianyang73-39	China, Sichuan
85	Chuanmian109	China, Sichuan
86	Chuan414	China, Sichuan
87	52-128	China, Sichuan
88	Chuan73-27	China, Sichuan
89	Chuanmian239	China, Sichuan
90	Mianyang5205	China, Sichuan
91	Chuanpei2	China, Sichuan
92	Zhemian9	China, Zhejiang
93	ZhongAR-RNX311	CRI, CAAS
94	Zhong2220	CRI, CAAS
95	ZhongARR40681	CRI, CAAS
96	CCRI21	CRI, CAAS
97	ZhongR773-72	CRI, CAAS
98	Zhongyuan9115	China, Beijing
99	710	China
100	Zhongwu2621	CRI, CAAS
101	21371	China
102	ZhongR03	CRI, CAAS
103	135	China
104	ZhongR1029	CRI, CAAS
105	9909	China
106	ZhongArc-185	CRI, CAAS
107	CCRI10	CRI, CAAS
108	ZhongR971708	CRI, CAAS
109	Zhongwu1316-3	CRI, CAAS
110	Zhongyuan9112	China, Beijing
111	RNX187	China, Henan
112	Zhongyuan911	China, Beijing
113	ZhongG5	CRI, CAAS
114	Zhongwu26-29	CRI, CAAS
115	ZhongARNnXu	CRI, CAAS
116	ZhongkangA	CRI, CAAS
117	838	China
118	ZhongR1028	CRI, CAAS
119	Zhong071239	CRI, CAAS
120	ZhongR2013	CRI, CAAS
121	CCRI18	CRI, CAAS
122	CCRI58	CRI, CAAS
123	CCRI69	CRI, CAAS
124	Zhong80	CRI, CAAS
125	Zhongzi4480	China, Henan
126	Zhong4612yaH	CRI, CAAS
127	Zhongzi2514	China, Henan
128	657-84	China
129	Zhongzi2858	China, Henan
130	Zhongzi04184	China, Henan
131	ZhongR2052	CRI, CAAS
132	Zhong507145	CRI, CAAS
133	Zhong10	CRI, CAAS
134	Zhongzhimian5	China, Beijing
135	Zhongyuan9111	China, Beijing
136	Ari1334	China, Henan
137	Zhongwu1316kang	CRI, CAAS
138	Zhongzhimian8	China, Beijing
139	CCRI9	CRI, CAAS
140	ZhongR1528	CRI, CAAS
141	Zhongwu0548	CRI, CAAS
142	57-681	China, Sichuan
143	ZhongAR40772	CRI, CAAS
144	Zhong716	CRI, CAAS
145	Zhongzhi372	China, Beijing
146	Zhongkang5	CRI, CAAS
147	9901	China
148	Zhongwu14-6	CRI, CAAS
149	Zhongwu1098	CRI, CAAS
150	CCRI14	CRI, CAAS
151	Guangli cotton1	China
152	Zhongwu374-G	CRI, CAAS
153	Zhong505107	CRI, CAAS
154	CCRI20	CRI, CAAS
155	41-2	China
156	Zhongwu1092	CRI, CAAS
157	Zhong9708-221	CRI, CAAS
158	Zhongzi10	China, Henan
159	Zhongwu383	CRI, CAAS
160	SGK9708	CCRI/China
161	Zhongwu2313	CRI, CAAS
162	CCRI15	CRI, CAAS
163	Zhong8010	CRI, CAAS
164	Zhongwu268	CRI, CAAS
165	Zhongwu892	CRI, CAAS
166	Zhong30	CRI, CAAS
167	Zhong8004	CRI, CAAS
168	Zhongwu418	CRI, CAAS
169	Zhongwu1440	CRI, CAAS
170	Zhongwu473	CRI, CAAS
171	Zhong31	CRI, CAAS
172	Zhongwu1384	CRI, CAAS
173	NDM13	China, Hebei
174	Shizao1	China, Hebei
175	Shiwu107	China, Hebei
176	Jiwu2046	China, Hebei
177	Ji4025	China, Hebei
178	Sheng538newline	China, Hebei
179	Han802	China, Hebei
180	W88A1	China
181	603-1	China
182	Hewu204	China, Hebei
183	Xiawu484	China, Hebei
184	Jifeng197	China, Hebei
185	Xiawu21	China, Hebei
186	Nongzi118	China, Hebei
187	SGKshiyuan321	China, Hebei
188	Hanwu143	China, Hebei
189	Fengkangmian1	China, Hebei
190	Jiwu2821	China, Hebei
191	Nongzi108	China, Hebei
192	Shiwu87-7	China, Hebei
193	Jimian11	China, Hebei
194	Hengmian4	China, Hebei
195	Shiyuan638	China, Hebei
196	Bao188	China, Hebei
197	Handan109	China, Hebei
198	Nongda61	China, Hebei
199	Cangwu626	China, Hebei
200	Hengwu87-306	China, Hebei
201	Jiwu1309	China, Hebei
202	Hengwu8930	China, Hebei
203	Shengwu91-5	China, Hebei
204	Shengwu538	China, Hebei
205	2010Diziwu1	China, Henan
206	Jizhi17	China, Hebei
207	Hanwu9216	China, Hebei
208	Jimian3	China, Hebei
209	Han305	China, Hebei
210	Shikang278	China, Hebei
211	2010Diziwu2	China, Henan
212	Cangwu448	China, Hebei
213	Shiwu1718	China, Hebei
214	Jimian7	China, Hebei
215	Xiawu493	China, Hebei
216	751893-2	China
217	Shengwu235	China, Hebei
218	Shiwu135	China, Hebei
219	Nongda94-7	China, Hebei
220	Shiyuan134	China, Hebei
221	Jiwu2043	China, Hebei
222	Nongzi479	China, Hebei
223	Hewu309	China, Hebei
224	Shengwu114	China, Hebei
225	Jiwu2833	China, Hebei
226	751164-2	China
227	Xiawu461	China, Hebei
228	Jimian8	China, Hebei
229	A34	China
230	Jihe328	China, Hebei
231	Xiawu459	China, Hebei
232	Hanwu23	China, Hebei
233	Yu284	China, Henan
234	Yumian2067	China, Henan
235	Yu17-202	China, Henan
236	Yuwu19	China, Henan
237	Yuwu1309	China, Henan
238	Shangqiu17	China, Henan
239	Yumian9	China, Henan
240	K042948	China, Henan
241	Yuwu221	China, Henan
242	Yuwu69	China, Henan
243	Yuwu228	China, Henan
244	Yumian19	China, Henan
245	Yumian4	China, Henan
246	Xiangmian1	China, Hunan
247	Yumian10	China, Henan
248	Yuwu424	China, Henan
249	Yuwu620	China, Henan
250	Shaan960329-2yuan3	China, Shaanxi
251	Shaan2747	China, Shaanxi
252	Shaanmian8	China, Shaanxi
253	Shaanzao2786	China, Shaanxi
254	Shaanmian6	China, Shaanxi
255	Shaan1155×kang6	China, Shaanxi
256	Shaanmian10	China, Shaanxi
257	Shaanwu6051-28	China, Shaanxi
258	Shaan3563	China, Shaanxi
259	Shaanmian5	China, Shaanxi
260	Shaanmian11	China, Shaanxi
261	Shaanwu9089-1	China, Shaanxi
262	Shaanmian3	China, Shaanxi
263	Lu03-611	China, Shandong
264	BoleY3	China, Xinjiang
265	Luwu386	China, Shandong
266	Bole6-3	China, Xinjiang
267	Lunong9648	China, Shandong
268	Lu21-2	China, Shandong
269	Luwu403	China, Shandong
270	Luwu357	China, Shandong
271	Luwu16	China, Shandong
272	Lu458	China, Shandong
273	Luwuguan9	China, Shandong
274	Lu16Bt-lu188	China, Shandong
275	Lumian14	China, Shandong
276	Lu1024	China, Shandong
277	Lu25A	China, Shandong
278	Lu02-677	China, Shandong
279	Liaowu21B	China, Shandong
280	4612Lu188	China, Shandong
281	Liaowu19B	China, Shandong
282	Shanda1	China, Shandong
283	Linqing201	China, Shandong
284	Pingdu28	China, Shandong
285	Hemian3	China, Shandong
286	Liaowu29-21B	China, Shandong
287	Hu749513	China, Shanghai
288	Jinmian12	China, Shanxi
289	Jinmian16	China, Shanxi
290	Jin90kang282	China, Shanxi
291	Yongji1	China, Shanxi
292	Cangdi99	China, Shanxi
293	Jinmian14	China, Shanxi
294	Jinmian17	China, Shanxi
295	Yun93kang393	China, Shanxi
296	Fenwu195	China, Shanxi
297	Jinmian31	China, Shanxi
298	MSCO-12	USA, Texas
299	Kang16	China, Xinjiang
300	MSCO-11	USA, Texas
301	PD3264	USA, South Carolina
302	Kang19	China, Xinjiang
303	Kang12	China, Xinjiang
304	Kang6	China, Xinjiang
305	Kang21	China, Xinjiang
306	PD3249	USA, South Carolina
307	American8123	USA
308	Kang22	China, Xinjiang
309	PD0109	USA, South Carolina
310	FTA-Pdline	USA, South Carolina
311	AST104	USA
312	Kang9	China, Xinjiang
313	Kang20	China, Xinjiang
314	Kang11	China, Xinjiang
315	GP202gl16	USA, Texas
316	PD0111	USA, South Carolina
317	McNair220	USA
318	Xinmian33B	USA, Mississippi
319	PD4381	USA, South Carolina
320	4612B	China
321	20B	China
322	Auburn623RNR	USA
323	GP205	USA, Texas
324	Acala1517E-12	USA, New Mexico
325	Deltapine61	USA, Mississippi
326	AcalaSJ-1-9	USA, New Mexico
327	GP203gl56	USA, Texas
328	GP208gl213	USA, Texas
329	AmericanCotton	USA
330	LambrightGL-N	USA, Texas
331	Acala63-75	USA, New Mexico
332	CS50	Australia
333	Australia152	Australia
334	Brazil012	Brazil
335	Chadcotton	Chad
336	Chad3	Chad
337	Kanghuangwei164	China
338	Xi3	China
339	UA887	China
340	L142-9	Ivory Coast
341	N98-251	Australia
342	M23	China, Henan
343	MX-5	China, Henan
344	TX-tgmon	USA, Texas
345	HG-BR-8	USA
346	r4136	China
347	M21	China, Henan
348	Sha24-3	China, Xinjiang
349	ISA4ne	France
350	ISABC2	France
351	Stonevill603	USA, North Carolina
352	Arcot-1	USA
353	Kenya2	Kenya
354	Mexico45μ	Mexico
355	Mexico35-W	Mexico
356	Mexico35XL	Mexico
357	Sudan2	Sudan
358	Tashkent 1	Uzbekistan, Tashkent
359	USSR 91line	USSR
360	USSR8911	USSR
